# Supplementary material for: Cancer incidence and mortality projections in the UK until 2035
Source: Br J Cancer. 2016 Oct 11;115(9):1147–55. doi: 10.1038/bjc.2016.304 (PMC5117795; doi:10.1038/bjc.2016.304)
Supplement: Supplementary Material A [file bjc2016304x1.xlsx]

## Sheet: Sheet1
Supplementary Material A: Cancer sites, ICD10 disease codes and the background constants required for model convergence with power 5 link function
Site	ICD10 code	Female Incidence	Male Incidence	Female Mortality	Male Mortality
Anus	C21	0.5	0.5	0.5	0.5
Bladder	C67	0.5	0.8	0.5	0.5
Bone	C40-C41	0.5	0.5	0.5	0.5
Bowel	C18-C20	0.8	0.8	0.5	0.5
Brain	C70-C72, C75.1-C75.3, D32-D33, D35.2-D35.4, D42-D43, D44.3-D44.5	0.5	0.5	0.5	0.5
Breast	C50	N/A	N/A	1.8	N/A
Cervix	C53	0.5	N/A	0.5	N/A
Hodgkin Lymphoma	C81	0.5	0.5	0.5	0.5
Kidney	C64-C66, C68	0.5	0.5	0.5	0.5
Larynx	C32	0.5	0.5	0.5	0.5
Leukaemia	C91-C95	0.5	0.5	0.5	0.5
Liver	C22	0.5	0.5	0.5	0.5
Lung	C33-C34	1.4	2	1.4	1.8
Malignant Melanoma	C43	0.5	0.5	0.5	0.5
Mesothelioma	C45	0.5	0.8	1	0.5
Myeloma	C90	0.8	0.5	0.5	0.5
Non-Hodgkin Lymphoma	C82-C85	0.5	0.5	0.5	0.5
Oesophagus	C15	0.8	0.8	0.8	0.8
Oral	C00-C06, C09-C10, C12-C14	0.5	0.5	0.5	0.5
Ovary	C56-C57.4	0.5	N/A	0.5	N/A
Pancreas	C25	0.5	0.5	0.8	0.8
Prostate	C61	N/A	N/A	N/A	0.8
Stomach	C16	0.8	1	0.8	0.8
Testis	C62	N/A	0.5	N/A	0.5
Thyroid	C73	0.5	0.5	0.5	0.5
Uterus	C54-C55	1	N/A	0.5	N/A
Other	All malignant neoplasms excluding the aforementioned disease codes, and C44	0.5	0.5	0.5	0.5
