# Supplementary material for: Cancer incidence and mortality projections in the UK until 2035
Source: Br J Cancer. 2016 Oct 11;115(9):1147–55. doi: 10.1038/bjc.2016.304 (PMC5117795; doi:10.1038/bjc.2016.304)
Supplement: Supplementary Material B.1 [file bjc2016304x2.xls]

## Sheet: Sheet1
Supplementary Material B.1: Sensitivity Analyses for Incidence Data - Differences between observed 1999-2014 data and projected 1999-2014 data (based on 1979-1998 observed data)
Testing the log link function against the power 5 function, using a range of attenuations. The age, period, and cohort knots were held at 6, 5, and 3 respectively throughout
Cancer site	log, atten. 098	log, atten. 096	log, atten. 094	log, atten. 092	log, atten. 090	log, atten. 088	log, atten. 086	log, atten. 084	power, atten. 098	power, atten. 096	power, atten. 094	power, atten. 092	power, atten. 090	power, atten. 088	power, atten. 086	power, atten. 084
Anus	4960.85	4416.37	4024.95	3750.57	3560.27	3436.61	3343.76	3271.51	4020.01	3719.31	3559.21	3476.65	3441.55	3424.39	3414.58	3416.03
Bladder	19666.5	16023.6	13392.6	12014.1	12150.9	13655.3	15779.3	18065.6	16936.1	13584.3	11447.3	11129.5	12721.1	15084.7	17639	20069.2
Bone	2973.14	2779.42	2627.49	2503.47	2402.12	2321.85	2256.97	2202.29	2985.53	2788.93	2631.27	2504.85	2404.42	2321.46	2255.4	2201.5
Bowel	80014.2	74209.4	69872.9	66409.4	63640.1	61297.9	59372.9	57743.7	77517.2	70985	66077.8	62531.9	59779.7	57689.9	55941.3	54481.8
Brain	14097.9	14250.6	14570.6	14937.5	15300.4	15656.4	16003.4	16328.2	13813.7	14057.5	14399.5	14768	15148.9	15545.3	15913.2	16247
Cervix	11469.2	11660	11902.4	12190.6	12478.6	12781.9	13084.8	13360.3	12087.8	12403.7	12722	13062.4	13392.1	13699.3	14004.2	14285.9
Hodgkin Lymphoma	5253.62	5200.08	5164.9	5150.38	5142.86	5143.19	5146.6	5151.94	5275.51	5200.05	5150.29	5123.93	5108.9	5100.51	5098.48	5099.29
Kidney	14402.9	16753.2	18756	20520.3	22041.5	23339	24467.4	25443.9	17893.5	20119.8	22052	23695.8	25104.2	26313.3	27352.1	28254.7
Larynx	5218.13	4987.91	4860.41	4779.22	4729.79	4711.62	4723.1	4763.46	4992.11	4766.39	4652.37	4584.13	4554.76	4548.01	4571.77	4616.22
Leukaemia	13166.3	12899.2	12668.2	12468.2	12296.1	12146.6	12017.4	11903.8	12130.1	12073.2	12024.8	11983.6	11949.4	11921.5	11897.4	11876.3
Liver	11602	8970.7	8196.41	8339.46	8947.82	9617.73	10282.3	10918.5	7586.45	8014.12	8869.04	9829.56	10773.3	11625.7	12412.1	13136
Lung	86469.1	80767.6	76001.1	72220.2	69410.4	67912.6	67486	68351	73331.4	69180	67756.3	69010	72180.3	75904.1	79601.6	83157
Malignant Melanoma	69427.8	69532.9	69570.1	69556.9	69510.8	69444.4	69367.6	69284.8	71760	71735.6	71665.3	71575.8	71470.8	71364.7	71255.1	71146.5
Mesothelioma	12642.2	9881.89	7858.72	6636.83	6467.74	6825.38	7272.2	7734.75	10353.8	8397.12	7674.44	7858.38	8315.46	8806.76	9303.96	9758.85
Myeloma	10273.5	9222.85	8464.74	7985.8	7798.74	7764.92	7803.32	7894.98	11421.2	10200.1	9223.3	8650.96	8391.73	8352.53	8383.02	8488.84
Non-Hodgkin Lymphoma	19774.4	17632.8	16186.7	15554.8	15621.2	16218.8	16971.9	17733.8	20030.2	18121.4	17224.8	17076.3	17622.3	18412	19236.4	20006.9
Oesophagus	16035.8	15508.6	15066.7	14693	14375.4	14099	13863.6	13663.3	18103.2	17625.4	17223.3	16894.2	16625.6	16395.4	16194.8	16023.8
Oral	9478.8	8876.59	8650.34	8818.26	9183.42	9614.2	10032.8	10429.3	11775.4	11580.8	11668.4	11941.7	12313.5	12751.4	13181	13594
Other	62569.5	64220	65674.2	66964.4	68092.3	69083.1	69958.7	70731.2	67892	68743.4	69520.9	70212.6	70824.1	71383.8	71883.5	72324.2
Ovary	36446.9	33112	30352.5	28054.9	26115.4	24457	23036.2	21811.9	35998.7	32664.4	29876	27523.4	25535.4	23845.4	22422.7	21205
Pancreas	17442.1	16278.9	15315.1	14544.6	13964.9	13543.7	13241.1	12999.5	16985.1	16058	15322.4	14754.6	14305	13969.6	13692	13459.6
Stomach	20812.7	23627.5	26162.3	28446	30493	32317.1	33945.7	35399.2	27111.5	30282	33113.3	35651	37923.1	39963.9	41784.7	43419.8
Testis	4412.82	3972.87	3728.11	3591.1	3555.34	3582.15	3631.19	3693.7	3671.15	3396.13	3305.65	3281.91	3347.65	3428.41	3522.2	3604.84
Thyroid	14981.1	13774.5	12852	12188.3	11753.6	11555.9	11495.1	11494.8	13900.5	13044	12426.3	12063.6	11920.2	11873	11866.4	11896.5
Uterus	20999.9	22094.7	23052.2	24019.3	24929.4	25727.1	26437.1	27055.8	20754.8	21743.7	22762.7	23704	24579.8	25362.2	26058.3	26690
Total	584592	560654	544972	536338	533962	536253	541020	547431	578327	560484	552348	552889	559733	569087	578885	588460
Testing a range of attenuations, using the function and attenuation chosen above
Cancer site	A/P/C: 7/5/3	A/P/C: 6/5/3	A/P/C: 5/5/3	A/P/C: 5/5/2	A/P/C: 6/5/2	A/P/C: 7/5/2	A/P/C: 7/4/2	A/P/C: 6/4/2	A/P/C: 5/4/2	A/P/C: 5/4/3	A/P/C: 6/4/3	A/P/C: 7/4/3
Anus	3575.2	3560.27	3637.95	2912.24	2904.08	2923.15	2897.49	2883.51	2888.69	3600.37	3522.37	3531.87
Bladder	12122.5	12150.9	12162.4	12220.2	12207	12215.7	13042.5	13025.2	13040	12922.1	12914.5	12895
Bone	2405.77	2402.12	2382.04	2322.2	2349.71	2349.03	2057.6	2061.21	2052.3	2110.05	2126.09	2126.1
Bowel	63545.9	63640.1	63882.4	61286.3	61104.7	61006	52205.1	52336.1	52552.1	56354.3	55993.7	55823.7
Brain	15274.1	15300.4	15317.7	14993	15016.1	14995.3	16302.1	16316.7	16287	16536.8	16542.7	16514.6
Cervix	12499.7	12478.6	12529.5	11429.7	11213.5	11085.3	11833	11965.5	12197.9	13214.7	13133.7	13111.4
Hodgkin Lymphoma	5117.78	5142.86	5178.24	5223.53	5179.94	5154.16	5478.25	5547.31	5607.72	5577.22	5529.7	5456.56
Kidney	22075.8	22041.5	22058.5	22120.8	22101.6	22135.7	20224.6	20205.4	20229.8	20157.1	20131.9	20152.3
Larynx	4734.71	4729.79	4743.69	4257.27	4256.98	4255.47	4026.9	4032.85	4021.22	4472.97	4474.24	4478.03
Leukaemia	12331.8	12296.1	12287.8	12085.1	12083.4	12122.6	12093.5	12056.4	12069.2	12228.1	12230.8	12265.5
Liver	8946.46	8947.82	8930.44	9128.91	9142.89	9145.14	9773.02	9765.28	9740.61	9544.16	9568.46	9572.81
Lung	69511.6	69410.4	69637.1	73920.3	73754.1	73779.4	88635.8	88491.4	88482.4	84396	84508.9	84720.7
Malignant Melanoma	69365.3	69510.8	69590.4	69930.6	69830.5	69689.9	64503.4	64643.1	64801.6	64441	64302.7	64158.4
Mesothelioma	6530.36	6467.74	6399.93	6755.47	6809.07	6872.86	7933.03	7900.01	7844.48	7497.51	7546.44	7571.35
Myeloma	7754.44	7798.74	7858.86	7723.4	7662.03	7616.81	8242.78	8284.65	8330.59	8428.14	8374.2	8331.2
Non-Hodgkin Lymphoma	15674.9	15621.2	15634.3	16372.1	16376.4	16423.5	16661.9	16630.8	16612.2	15858.3	15823.3	15869
Oesophagus	14338.4	14375.4	14326.1	14696.9	14786.4	14769.9	12704.5	12705.5	12627.7	12182.5	12231.8	12217.5
Oral	9189.63	9183.42	9212.76	9156.31	9163.81	9139.33	10893.4	10951.5	10930.3	10910	10863.7	10833.5
Other	68221	68092.3	67791.2	69127.1	69408.5	69530.6	76541.8	76452.7	76202	75080.5	75290.2	75378.7
Ovary	26320.8	26115.4	26298.8	25836.7	25661.5	25924	27428.5	27216	27404.3	27902.1	27690.6	27873.9
Pancreas	13905.8	13964.9	14070.2	14010.9	13922.4	13866.6	13163.7	13202.1	13274.1	13345.9	13258.4	13223.7
Stomach	30539.4	30493	30415.3	30844.5	30924.8	30986.8	31541.3	31493.9	31450.6	30986	31042	31072.1
Testis	3284.24	3555.34	4178.62	4158.13	3550.68	3278.97	3423.77	3662.37	4215.62	4216.33	3637.45	3393.61
Thyroid	11765.4	11753.6	11791.5	11777.5	11739.3	11751.9	11076.8	11073.7	11112.2	11128.5	11090.9	11094
Uterus	24847.8	24929.4	24867	24705.3	24819.7	24698.9	24251.8	24398.3	24274.5	24389.4	24458	24372.5
Total	533879	533962	535183	536994	535969	535717	546936	547301	548249	547480	546287	546038
atten. = attenuation; A/P/C = knots for age, period, and cohort respectively
The smallest total difference is denoted in bold italic
Breast and prostate are not included due to their adjusted datasets.
