# Supplementary material for: Cancer incidence and mortality projections in the UK until 2035
Source: Br J Cancer. 2016 Oct 11;115(9):1147–55. doi: 10.1038/bjc.2016.304 (PMC5117795; doi:10.1038/bjc.2016.304)
Supplement: Supplementary Material B.2 [file bjc2016304x3.xls]

## Sheet: Sheet1
Supplementary Material B.2: Sensitivity Analyses for Mortality Data - Differences between observed 1999-2014 data and projected 1999-2014 data (based on 1979-1998 observed data)
Testing the log link function against the power 5 function, using a range of attenuations. The age, period, and cohort knots were held at 6, 5, and 3 respectively throughout
Cancer site	log, atten. 098	log, atten. 096	log, atten. 094	log, atten. 092	log, atten. 090	log, atten. 088	log, atten. 086	log, atten. 084	power, atten. 098	power, atten. 096	power, atten. 094	power, atten. 092	power, atten. 090	power, atten. 088	power, atten. 086	power, atten. 084
Anus	1449.03	1376.62	1321.86	1282.24	1251.63	1228.65	1211.34	1199.67	1348.32	1298.11	1260.13	1232.18	1210.69	1195.88	1186.94	1180.27
Bladder	9697.56	8429.32	7371.2	6606.39	6188.65	5966.05	5832.39	5852.19	7485.36	6503.99	6157.38	6065.48	6202.98	6421.57	6716.42	7073.35
Bone	1596.84	1553.2	1522.78	1502.59	1488.82	1478.98	1472.19	1468.2	1675.8	1626.22	1591.32	1565.61	1547.45	1533.71	1523.7	1516
Bowel	26935.9	25846.8	25537.8	25817.9	26452.8	27256.4	28168.9	29162.9	30544.1	29229.8	28938	29198.8	29860.2	30717.2	31622.3	32661.5
Brain	8370.62	8050.55	7798.74	7595.62	7443.5	7323.6	7227.42	7153.4	7866.69	7703.19	7577.01	7487.31	7423.42	7377.19	7341.26	7312.4
Breast	12839.1	11269	10648.8	10690.8	11322.9	12261.6	13514.5	14797.2	12727.2	11050.2	10701.7	11127.6	12003.2	13172.2	14610.7	16012.9
Cervix	3279.68	3482.83	3738.74	3998.71	4278.67	4561.09	4830.17	5085.34	3404.61	3619.74	3895.68	4175.53	4482.14	4790.33	5083.93	5359.36
Hodgkin Lymphoma	2269.8	2232.53	2203.81	2181.01	2162.91	2148.14	2135.75	2125.83	2145.68	2136.85	2130.53	2126.33	2123.41	2121.58	2120.48	2119.9
Kidney	8462.25	8201.17	8068.76	8010.48	8014.62	8045.71	8090.81	8143.25	9024.25	8815.21	8687.14	8617	8604.36	8607.03	8628.63	8674.27
Larynx	2119.91	2203.5	2307.6	2422.83	2532.44	2643.47	2746.53	2843.53	2116.02	2252.04	2392.88	2528.08	2657.19	2776.94	2885.24	2986.39
Leukaemia	7886.74	7578.11	7332.25	7129.26	6958.1	6813.93	6696.87	6607.73	7174.41	7093.61	7028.32	6973.07	6925.54	6888.94	6860.86	6836.71
Liver	9924.06	10527.6	11039.7	11485.4	11870.1	12205.4	12494.9	12747.8	11341.5	11910.2	12403.9	12829	13196.3	13513.1	13789.7	14030.9
Lung	56786.1	51412.7	48679.6	49722.2	52072.6	54917.9	57899.6	60799.3	54058.4	56815	61030.2	65476.8	69708.4	73739.5	77527.6	80938.6
Malignant Melanoma	6137.22	6101.51	6074.55	6052.93	6038.48	6029.25	6022.32	6016.42	6310.62	6307.8	6307.18	6308.07	6309.86	6312.68	6317.06	6321.63
Mesothelioma	7157.57	7698.41	8223.12	8712.81	9150.83	9532.11	9859.73	10142.7	9158.12	9595.04	9998.39	10354.9	10668.9	10953.2	11205.6	11430.2
Myeloma	6711.06	6364.64	6074.15	5823.24	5608.36	5427.91	5273.55	5140.85	6854.89	6445.2	6103.8	5814.19	5574.12	5374.18	5206.48	5072.01
Non-Hodgkin Lymphoma	11372	11389.6	11405.5	11424.9	11443.2	11459.3	11474.9	11489.6	8645.45	8702.83	8754.28	8805.94	8853.16	8897.83	8937.65	8973.72
Oesophagus	8546.14	8035.16	7653.74	7405.48	7226.08	7096.21	7023.26	6988.06	9432.18	9007.67	8704.9	8497.48	8350.4	8236.85	8162.29	8127.14
Oral	5417.29	5110.65	4880.25	4698.22	4554.2	4440.41	4353.48	4286.54	5134.67	4895.35	4706.92	4565.8	4456.79	4374.18	4311.65	4259.6
Other	46398.9	47345.6	48168.6	48888.9	49515.6	50062.8	50541.6	50965.7	45457.1	46109.9	46689.4	47197.2	47638.2	48020.6	48355.5	48652.4
Ovary	11062.5	10322.2	9692.84	9155.28	8695.96	8308.85	7978.33	7694.06	10884.6	10231.7	9688.17	9230.71	8838.07	8502.19	8218.29	7979.34
Pancreas	14616.6	13843.3	13231.1	12738.4	12348.6	12032.5	11790.6	11600.1	14319.4	13711.6	13204.1	12774.6	12413.2	12117.1	11882.2	11686.6
Prostate	19553.5	17064.2	15512.2	14458.1	13881.5	13859.1	14056.3	14219.8	17245.2	15190	13682.7	12785.7	12358.2	12132.9	12031.6	12050.9
Stomach	13714	16029.3	18251.7	20282.8	22103.3	23733.2	25194.9	26506.6	21217.3	23882.4	26416.1	28701.6	30765.8	32610.2	34262.2	35747.2
Testis	529.481	512.813	501.095	493.009	487.871	484.931	483.758	483.213	557.6	540.525	528.458	520.572	515.093	511.839	509.658	508.644
Thyroid	1922.61	1795.77	1690.75	1607.48	1538.87	1485.37	1440.64	1402.64	2054.86	1926.56	1822.87	1739.2	1672.41	1616.36	1570.03	1532.08
Uterus	3893.12	3987.85	4073.2	4152.96	4238.93	4323.44	4399.4	4466.55	3152.36	3233.74	3314.6	3395.16	3469.86	3543.1	3610.74	3672.48
Total	308649	297765	293004	294340	298870	305126	312214	319389	311337	309834	313716	320094	327829	336059	344479	352716
Testing a range of attenuations, using the function and attenuation chosen above
Cancer site	A/P/C: 5/4/3	A/P/C: 5/4/2	A/P/C: 5/5/2	A/P/C: 5/5/3	A/P/C: 7/5/3	A/P/C: 7/5/2	A/P/C: 7/4/2	A/P/C: 7/4/3	A/P/C: 6/4/3	A/P/C: 6/4/2	A/P/C: 6/5/2	A/P/C: 6/5/3
Anus	1257.08	1351.76	1413.92	1320.13	1325.05	1413.51	1349.97	1258.13	1255.83	1349.07	1409.96	1321.86
Bladder	9142.74	9485.67	7954.34	7384.85	7366.09	7968.44	9476.95	9103.07	9117.66	9481.52	7949.72	7371.2
Bone	1475.64	1480.88	1531.34	1526.37	1521.33	1524.14	1475.47	1472.72	1474.83	1478.44	1527.22	1522.78
Bowel	18571.3	18035.6	25380.3	25614	25587.7	25634.9	18343.2	18528.5	18478.1	18170.1	25442.9	25537.8
Brain	7270.93	7547.65	7932.9	7804.28	7774.21	7911.57	7524.64	7289.21	7298.11	7547.64	7941.57	7798.74
Breast	12852	12293.7	10168.9	10611.2	10292.4	9765.63	12120.3	12645.6	12930.3	12293.7	10136.9	10648.8
Cervix	3580.3	3575.27	3747.39	3761.85	3724.94	3708.02	3536.6	3542.76	3560.65	3549.98	3719.82	3738.74
Hodgkin Lymphoma	2192.24	2164.15	2184.48	2202	2210.02	2187.5	2152.72	2183.62	2189.95	2158.37	2180.99	2203.81
Kidney	9121.52	9198.78	8135.17	8059.41	8063.56	8133.45	9184.84	9113.3	9125.11	9199.04	8141.74	8068.76
Larynx	2406.43	2359.67	2291.11	2314.32	2310.24	2284.2	2355.27	2400.96	2397.03	2347.15	2276.4	2307.6
Leukaemia	8264.11	8124.53	7182.04	7261.42	7344.41	7256.1	8194.83	8335.89	8328.11	8182.79	7246.5	7332.25
Liver	11569.5	11693	11158.4	11053.3	10978.8	11075.5	11621	11504.6	11554.9	11681.7	11148.7	11039.7
Lung	54401.5	56917.4	50916.2	48542.7	49169.5	51340.8	57183.8	54868.3	54493.5	56902.1	51017.5	48679.6
Malignant Melanoma	6396.8	6365.6	6044.76	6063.54	6053.35	6026.67	6352.03	6389.35	6407.03	6368.59	6049.85	6074.55
Mesothelioma	8356.84	8499.75	8336.9	8182.35	8245.34	8401.44	8561.05	8415	8399.07	8548.8	8383.09	8223.12
Myeloma	5998.39	6121.39	6235.7	6111.35	6023.6	6140.09	6035.7	5916.99	5964.63	6085.27	6195.56	6074.15
Non-Hodgkin Lymphoma	11537.8	11006.3	10859.3	11439.9	11405.2	10835.6	10966.4	11484	11492.9	10956.8	10828.5	11405.5
Oesophagus	7256.98	7924.1	8443.78	7801.35	7620.96	8205.76	7783.78	7187.5	7176.61	7819.53	8279.54	7653.74
Oral	4067.08	3995.26	4742.51	4878.61	4888.36	4754.57	4002.26	4079.18	4077.48	3999.91	4747.47	4880.25
Other	58076.5	57974.6	47682.7	47941.5	48344.7	48276.5	58525.7	58493	58383.1	58327.8	48036	48168.6
Ovary	9864.33	10009.4	9818.42	9674.45	9718.68	9846.03	10024	9895.47	9873.59	10006.6	9826.51	9692.84
Pancreas	12471.4	12381.8	13193.6	13273.1	13186.1	13120.3	12296.5	12370.1	12387.7	12313	13161.2	13231.1
Prostate	19270	19145.6	15859.2	15810	15283.9	15297.8	18892.2	18971.7	19151.9	19048.8	15534.4	15512.2
Stomach	15191.4	15659.1	18637.6	18164.3	18333.7	18796.6	15768.9	15280.9	15245.3	15714.2	18721.2	18251.7
Testis	485.848	483.375	503.685	506.066	493.758	492.151	476.701	479	482.287	479.666	498.85	501.095
Thyroid	1287.64	1288.37	1690.97	1689.41	1683.11	1685.35	1280.46	1279.14	1284.81	1285.68	1692.67	1690.75
Uterus	4503.73	4518.51	4109.39	4067.66	4068.02	4105.75	4512.12	4501.94	4509.34	4519.88	4111.42	4073.2
Total	306870	309601	296155	293060	293017	296188	309997	306990	307040	309816	296206	293004
atten. = attenuation; A/P/C = knots for age, period, and cohort respectively
The smallest total difference is denoted in bold italic
