# Supplementary material for: Cancer incidence and mortality projections in the UK until 2035
Source: Br J Cancer. 2016 Oct 11;115(9):1147–55. doi: 10.1038/bjc.2016.304 (PMC5117795; doi:10.1038/bjc.2016.304)
Supplement: Supplementary Material D [file bjc2016304x5.xlsx]

## Sheet: Sheet1
Model Fit - Log Likelihood
	Female		Male
Cancer Site	Incidence	Mortality	Incidence	Mortality
Anus	-1600.63	-1199.37	-1440.17	-1104.41
Bladder	-2101.85	-1759.41	-2370.99	-1960.67
Bone	-1504.41	-1343.55	-1587.66	-1450.8
Bowel	-3354.76	-2491.08	-3322.59	-2505.63
Brain	-2549.89	-2145.94	-2454.34	-2205.22
Breast	-4419.7	-2818.14
Cervix	-3180.87	-2216.67
Hodgkin Lymphoma	-1913.58	-1478.64	-1951	-1535.21
Kidney	-2022.33	-1802.3	-2145.49	-1961.02
Larynx	-1529.83	-1197.06	-1872.02	-1549.42
Leukaemia	-2263.58	-2113.4	-2336.38	-2137.92
Liver	-1776.34	-1724.46	-1956.39	-1862.11
Lung	-3300.79	-2978.9	-3180.05	-3052.38
Malignant Melanoma	-2615.78	-1825.69	-2343.44	-1784.9
Mesothelioma	-1302.9	-1273.15	-1752.51	-1724.99
Myeloma	-1875.99	-1664.03	-1913.81	-1704.08
Non-Hodgkin Lymphoma	-2349.51	-2015.22	-2349.83	-2169.41
Oesophagus	-1942.33	-1839.44	-2131.55	-2115.57
Oral	-1927.25	-1599.59	-2121.7	-1804.61
Ovary	-2630.38	-2211.88
Pancreas	-2055.76	-2000.54	-2056.23	-2016.53
Prostate			-1642.41	-2381.35
Stomach	-2336.34	-2253.84	-2467.36	-2400.36
Testis			-2104.74	-1322.5
Thyroid	-2037.43	-1278.65	-1663.28	-1174.07
Uterus	-2566.72	-1828.76
Other	-2679.12	-2594.26	-2673.93	-2747.43
