# Supplementary material for: Cancer incidence and mortality projections in the UK until 2035
Source: Br J Cancer. 2016 Oct 11;115(9):1147–55. doi: 10.1038/bjc.2016.304 (PMC5117795; doi:10.1038/bjc.2016.304)
Supplement: Supplementary Material F.1 [file bjc2016304x7.xlsx]

## Sheet: Sheet1
Supplementary Material F.1: Comparison of ESP 1976 and ESP 2013 using incidence projections by sex and cancer site
	ESP 1976: 2014 Age-standardised Rate (per 100,000)	ESP 2013: 2014 Age-standardised Rate (per 100,000)	Ratio ESP 1976:ESP 2013	ESP 1976: 2035 Age-standardised Rate (per 100,000)	ESP 2013: 2035 Age-standardised Rate (per 100,000)	Ratio ESP 1976:ESP 2013
Males
Cancer site
Anus	1.44264	1.8416	0.783362	1.67152	2.17753	0.767621
Bladder	20.5159	33.9194	0.604844	12.7192	21.0721	0.603602
Bone	0.943231	1.00804	0.935704	0.629191	0.692004	0.90923
Bowel	68.6087	102.382	0.670125	57.4315	86.9211	0.660731
Brain	17.3008	21.0795	0.82074	18.3055	22.1063	0.828068
Hodgkin Lymphoma	4.2827	4.47766	0.956459	4.75589	4.8746	0.975646
Kidney	24.4324	34.1803	0.714811	31.6425	43.8821	0.721079
Larynx	6.11818	8.36311	0.731567	4.72777	6.51973	0.725147
Leukaemia	16.7345	24.1439	0.693115	17.2931	25.5919	0.675725
Liver	11.0203	16.2107	0.679818	15.7408	23.2254	0.677741
Lung	72.3676	112.252	0.64469	63.1334	97.0561	0.650483
Malignant Melanoma	24.9972	33.2756	0.751217	25.3582	35.4247	0.715834
Mesothelioma	6.37076	10.5412	0.604368	2.78441	4.74605	0.58668
Myeloma	9.17611	13.7634	0.666706	10.3632	15.5198	0.667738
Non-Hodgkin Lymphoma	23.4418	32.4548	0.72229	22.2805	31.5638	0.705888
Oesophagus	18.4776	26.6717	0.692778	16.9941	25.0707	0.677848
Oral	17.6621	21.3822	0.826021	22.8182	28.4046	0.803329
Pancreas	14.4224	21.7146	0.664183	15.2263	23.1806	0.656854
Prostate	140.386	208.007	0.674911	154.35	232.541	0.663752
Stomach	12.7189	19.8016	0.642315	9.79264	15.2677	0.641395
Testis	9.8747	8.87744	1.11234	11.0484	9.96957	1.10821
Thyroid	3.49585	3.90673	0.894825	6.10988	6.93172	0.881437
Other	32.6311	47.8726	0.681625	34.9699	49.7794	0.702496
All cancer sites	557.422	808.127	0.68977	560.145	812.519	0.689394
Females
Cancer site
Anus	2.60876	3.26852	0.798148	3.99915	5.11004	0.782606
Bladder	6.14139	9.94469	0.617555	4.29432	6.86686	0.625369
Bone	0.812361	0.856401	0.948576	0.957907	1.06327	0.900908
Bowel	46.0843	67.6738	0.680977	42.6599	63.2191	0.674795
Brain	17.1693	20.4415	0.839922	18.3996	21.9742	0.837327
Breast	168.185	204.925	0.820714	170.678	209.506	0.814671
Cervix	11.8863	11.8099	1.00647	17.4201	16.8507	1.03379
Hodgkin Lymphoma	3.16593	3.20745	0.987056	3.15722	3.17367	0.994818
Kidney	12.4349	17.272	0.719944	14.7474	20.4169	0.722315
Larynx	1.15254	1.48368	0.776806	1.1187	1.45189	0.770511
Leukaemia	9.44011	13.154	0.717661	9.03864	13.0094	0.694778
Liver	4.4669	6.87369	0.649855	5.36696	8.31855	0.64518
Lung	54.6789	80.9396	0.675552	55.5059	80.4648	0.689816
Malignant Melanoma	24.2913	28.6415	0.848115	25.7274	30.4003	0.846286
Mesothelioma	1.02649	1.59707	0.642732	0.524607	0.862726	0.60808
Myeloma	6.10243	9.00152	0.677933	6.49258	9.61043	0.675576
Non-Hodgkin Lymphoma	16.5433	22.6742	0.729611	15.6183	21.9206	0.712493
Oesophagus	6.84879	10.621	0.644834	6.94204	10.7738	0.644343
Oral	7.59198	9.61219	0.789829	9.90774	12.7115	0.779429
Ovary	22.226	27.6747	0.803117	26.7855	31.8908	0.839913
Pancreas	11.473	17.5958	0.65203	11.9154	18.383	0.648175
Stomach	5.49638	8.47712	0.648378	4.94463	7.72129	0.640389
Thyroid	8.78808	9.01031	0.975336	15.0485	15.6847	0.959442
Uterus	27.5577	35.5149	0.775948	25.1395	33.0865	0.759811
Other	28.8482	41.9956	0.686934	28.5998	40.8945	0.699357
All cancer sites	505.02	664.266	0.760268	524.99	685.365	0.766
