# Supplementary material for: Cancer incidence and mortality projections in the UK until 2035
Source: Br J Cancer. 2016 Oct 11;115(9):1147–55. doi: 10.1038/bjc.2016.304 (PMC5117795; doi:10.1038/bjc.2016.304)
Supplement: Supplementary Material F.2 [file bjc2016304x8.xlsx]

## Sheet: Sheet1
Supplementary Material F.2: Comparison of ESP 1976 and ESP 2013 using mortality projections by sex and cancer site
	ESP 1976: 2014 Age-standardised Rate (per 100,000)	ESP 2013: 2014 Age-standardised Rate (per 100,000)	Ratio ESP 1976:ESP 2013	ESP 1976: 2035 Age-standardised Rate (per 100,000)	ESP 2013: 2035 Age-standardised Rate (per 100,000)	Ratio ESP 1976:ESP 2013
Males
Cancer site
Anus	0.426468	0.657482	0.648637	0.632878	0.906668	0.698026
Bladder	9.57324	17.9794	0.532456	7.58095	13.7887	0.549794
Bone	0.639956	0.799188	0.800758	0.393596	0.477179	0.82484
Bowel	24.2949	40.4056	0.601276	17.5535	28.8575	0.60828
Brain	9.11744	12.2249	0.745807	8.87295	11.9685	0.741356
Hodgkin Lymphoma	0.662504	0.91351	0.725229	0.550418	0.74827	0.735588
Kidney	8.09858	12.7504	0.635163	7.35686	11.4	0.64534
Larynx	2.01715	3.09784	0.651148	1.84197	2.79511	0.658999
Leukaemia	7.40273	12.4117	0.596431	5.60776	9.63732	0.58188
Liver	8.89477	13.8529	0.642086	14.1528	21.7509	0.650678
Lung	56.2669	89.6876	0.627365	41.4391	64.9677	0.637842
Malignant Melanoma	4.3741	6.43554	0.67968	3.58184	5.57417	0.642578
Mesothelioma	5.91977	9.92509	0.596445	3.00762	5.09508	0.590298
Myeloma	4.46357	7.49996	0.595146	3.80621	6.32707	0.601575
Non-Hodgkin Lymphoma	7.42767	12.097	0.614009	5.69341	9.48601	0.60019
Oesophagus	15.4726	23.5309	0.657543	12.7417	19.3453	0.658646
Oral	5.22215	6.96556	0.74971	6.93781	9.51075	0.729471
Pancreas	12.9956	20.0738	0.647391	12.8854	20.0006	0.64425
Prostate	29.1347	57.2222	0.50915	25.0235	47.8627	0.522818
Stomach	8.23231	13.695	0.601119	5.64049	9.31326	0.60564
Testis	0.225991	0.23617	0.9569	0.125914	0.153811	0.818629
Thyroid	0.443285	0.710685	0.623744	0.43881	0.677788	0.647415
Other	24.6489	40.7489	0.604898	17.9023	29.2184	0.612706
All cancer sites	245.955	403.921	0.608919	203.768	329.863	0.617735
Females
Cancer site
Anus	0.522454	0.77771	0.671784	0.899536	1.25861	0.714704
Bladder	3.47611	6.12105	0.567895	3.32908	5.7806	0.575905
Bone	0.434754	0.553177	0.785923	0.430571	0.538392	0.799735
Bowel	15.6937	25.9655	0.604408	12.939	21.077	0.613893
Brain	6.23916	8.46605	0.736963	6.01294	8.26327	0.72767
Breast	28.9595	41.1476	0.703794	21.7358	30.5065	0.712497
Cervix	2.72336	3.30505	0.824001	2.57009	3.07696	0.835271
Hodgkin Lymphoma	0.361308	0.518774	0.696465	0.230712	0.312218	0.738944
Kidney	3.65841	5.88389	0.621768	2.72252	4.29113	0.634453
Larynx	0.414703	0.607568	0.682564	0.520609	0.74103	0.702548
Leukaemia	4.28245	6.81938	0.627982	3.50241	5.77566	0.606409
Liver	4.61421	7.38425	0.624872	7.0499	11.3274	0.622378
Lung	39.4911	60.5189	0.652543	35.0485	51.8138	0.676432
Malignant Melanoma	2.59421	3.71331	0.698624	2.0678	3.04578	0.678906
Mesothelioma	1.02892	1.58511	0.649114	0.620653	1.00701	0.616331
Myeloma	2.84756	4.78801	0.594727	2.27069	3.72297	0.609912
Non-Hodgkin Lymphoma	4.81331	7.864	0.612069	3.78353	6.25284	0.60509
Oesophagus	5.64868	9.24883	0.610746	4.69836	7.6356	0.615323
Oral	1.97154	2.82255	0.698495	2.82936	4.0029	0.706828
Ovary	10.5974	15.3648	0.689719	6.57582	9.61546	0.683879
Pancreas	10.0122	16.0192	0.62501	9.57667	15.1175	0.633484
Stomach	3.64459	5.9245	0.615173	2.7324	4.52525	0.603812
Thyroid	0.492108	0.790782	0.622305	0.58677	0.926886	0.633054
Uterus	5.25268	7.98131	0.658122	6.12784	9.4707	0.647032
Other	21.9304	35.611	0.615833	18.0828	28.9205	0.625258
All cancer sites	181.705	279.782	0.649451	156.944	239.015	0.656629
