# Supplementary material for: Cancer incidence and mortality projections in the UK until 2035
Source: Br J Cancer. 2016 Oct 11;115(9):1147–55. doi: 10.1038/bjc.2016.304 (PMC5117795; doi:10.1038/bjc.2016.304)
Supplement: Supplementary Material G.1 [file bjc2016304x9.xlsx]

## Sheet: Sheet1
Supplementary Material G.1: Year-on-year changes in UK cancer registrations
Year	Difference ’07-‘08	Difference ’08-‘09	Difference ’09-‘10	Difference ’10-‘11	Difference ’11-‘12	Difference ’12-‘13	Difference '13-'14
2013							5496
2012						7525	2098
2011					2482	4660	1168
2010				5109	436	3070	595
2009			4497	1993	269	3059	592
2008		6878	2142	1057	181	131	111
2007	11238	3367	993	624	131	87	65
2006	7084	2067	603	574	96	65	57
2005	5452	1381	479	532	61	57	63
2004	4703	844	960	378	82	57	36
2003	4258	532	704	369	58	44	49
2002	4173	587	705	282	54	72	116
2001	4120	440	653	272	39	29	43
2000	3951	358	617	285	31	28	38
