# Supplementary material for: Cancer incidence and mortality projections in the UK until 2035
Source: Br J Cancer. 2016 Oct 11;115(9):1147–55. doi: 10.1038/bjc.2016.304 (PMC5117795; doi:10.1038/bjc.2016.304)
Supplement: Supplementary Material H.2 [file bjc2016304x12.xls]

## Sheet: Sheet1
Supplementary Material H.2: Mortality Projection Intervals
Year	Proj. ASR: Anus	Lower PI: Anus	Upper PI: Anus	Proj. ASR: Bladder	Lower PI: Bladder	Upper PI: Bladder	Proj. ASR: Bone	Lower PI: Bone	Upper PI: Bone	Proj. ASR: Bowel	Lower PI: Bowel	Upper PI: Bowel	Proj. ASR: Brain	Lower PI: Brain	Upper PI: Brain	Proj. ASR: Breast	Lower PI: Breast	Upper PI: Breast	Proj. ASR: Cervix	Lower PI: Cervix	Upper PI: Cervix	Proj. ASR: Hodgkin Lymphoma	Lower PI: Hodgkin Lymphoma	Upper PI: Hodgkin Lymphoma	Proj. ASR: Kidney	Lower PI: Kidney	Upper PI: Kidney	Proj. ASR: Larynx	Lower PI: Larynx	Upper PI: Larynx	Proj. ASR: Leukaemia	Lower PI: Leukaemia	Upper PI: Leukaemia	Proj. ASR: Liver	Lower PI: Liver	Upper PI: Liver	Proj. ASR: Lung	Lower PI: Lung	Upper PI: Lung	Proj. ASR: Malignant Melanoma	Lower PI: Malignant Melanoma	Upper PI: Malignant Melanoma	Proj. ASR: Mesothelioma	Lower PI: Mesothelioma	Upper PI: Mesothelioma	Proj. ASR: Myeloma	Lower PI: Myeloma	Upper PI: Myeloma	Proj. ASR: Non-Hodgkin Lymphoma
2015	0.72	0.68	0.76	10.80	9.31	12.28	0.55	0.46	0.63	31.82	28.17	35.46	10.41	10.05	10.76	40.43	39.53	41.34	3.31	2.58	4.04	0.63	0.51	0.76	8.81	8.21	9.41	1.71	1.51	1.90	9.44	9.21	9.67	10.91	7.60	14.23	71.32	61.17	81.47	4.79	3.47	6.12	5.41	4.62	6.20	5.80	4.75	6.85	9.74
2016	0.74	0.70	0.78	10.74	9.16	12.31	0.54	0.45	0.63	31.32	27.51	35.13	10.43	10.06	10.80	39.68	38.77	40.59	3.28	2.51	4.04	0.63	0.50	0.76	8.79	8.16	9.43	1.71	1.51	1.91	9.38	9.15	9.61	11.36	7.81	14.92	70.25	59.46	81.05	4.81	3.40	6.21	5.37	4.54	6.20	5.78	4.68	6.88	9.73
2017	0.76	0.72	0.80	10.67	9.01	12.33	0.54	0.44	0.63	30.82	26.85	34.79	10.45	10.07	10.84	38.94	38.02	39.86	3.25	2.45	4.04	0.62	0.49	0.75	8.77	8.10	9.44	1.71	1.50	1.92	9.32	9.09	9.55	11.83	8.04	15.62	69.19	57.75	80.64	4.82	3.33	6.30	5.32	4.45	6.19	5.76	4.61	6.91	9.70
2018	0.78	0.74	0.82	10.60	8.86	12.35	0.53	0.43	0.63	30.34	26.21	34.47	10.47	10.07	10.87	38.23	37.30	39.16	3.22	2.38	4.05	0.62	0.48	0.75	8.74	8.04	9.44	1.71	1.49	1.93	9.25	9.02	9.48	12.27	8.25	16.30	68.18	56.09	80.28	4.82	3.25	6.39	5.25	4.34	6.16	5.74	4.54	6.93	9.67
2019	0.80	0.75	0.84	10.53	8.70	12.36	0.53	0.42	0.64	29.88	25.58	34.17	10.48	10.07	10.89	37.55	36.62	38.49	3.19	2.32	4.06	0.61	0.47	0.75	8.70	7.97	9.44	1.71	1.49	1.94	9.18	8.94	9.41	12.69	8.43	16.95	67.22	54.48	79.96	4.82	3.17	6.47	5.17	4.22	6.11	5.70	4.46	6.95	9.62
2020	0.82	0.77	0.86	10.46	8.54	12.37	0.53	0.41	0.64	29.44	24.98	33.89	10.48	10.05	10.90	36.91	35.97	37.86	3.17	2.27	4.08	0.61	0.46	0.75	8.66	7.89	9.43	1.72	1.48	1.95	9.10	8.87	9.34	13.09	8.59	17.58	66.31	52.92	79.70	4.81	3.08	6.54	5.07	4.08	6.05	5.67	4.37	6.97	9.56
2021	0.84	0.79	0.88	10.38	8.38	12.38	0.52	0.41	0.64	29.01	24.39	33.63	10.47	10.03	10.91	36.31	35.36	37.27	3.15	2.21	4.09	0.60	0.46	0.74	8.61	7.80	9.41	1.72	1.47	1.96	9.02	8.78	9.25	13.46	8.73	18.19	65.45	51.41	79.48	4.80	2.98	6.61	4.95	3.93	5.98	5.63	4.28	6.98	9.49
2022	0.85	0.81	0.90	10.31	8.22	12.39	0.52	0.40	0.64	28.61	23.83	33.39	10.46	10.01	10.91	35.74	34.78	36.70	3.13	2.16	4.11	0.59	0.45	0.74	8.55	7.71	9.39	1.72	1.46	1.97	8.93	8.70	9.17	13.81	8.84	18.77	64.63	49.95	79.32	4.78	2.88	6.68	4.82	3.76	5.89	5.59	4.19	6.98	9.41
2023	0.87	0.82	0.92	10.23	8.06	12.40	0.52	0.39	0.64	28.22	23.27	33.16	10.45	9.98	10.91	35.20	34.23	36.17	3.12	2.11	4.13	0.59	0.44	0.74	8.49	7.62	9.37	1.72	1.45	1.98	8.84	8.61	9.08	14.13	8.93	19.33	63.87	48.53	79.20	4.76	2.78	6.74	4.68	3.58	5.79	5.54	4.10	6.99	9.32
2024	0.89	0.84	0.94	10.16	7.90	12.41	0.52	0.39	0.65	27.84	22.74	32.95	10.43	9.95	10.91	34.68	33.70	35.66	3.11	2.06	4.15	0.58	0.43	0.74	8.43	7.52	9.34	1.72	1.44	1.99	8.75	8.51	8.99	14.43	8.99	19.86	63.14	47.16	79.12	4.73	2.67	6.79	4.54	3.39	5.68	5.49	4.00	6.99	9.22
2025	0.91	0.86	0.96	10.08	7.74	12.42	0.52	0.38	0.65	27.48	22.22	32.75	10.41	9.91	10.90	34.19	33.20	35.18	3.10	2.02	4.18	0.58	0.42	0.73	8.36	7.42	9.30	1.72	1.43	2.00	8.65	8.41	8.89	14.70	9.02	20.37	62.47	45.84	79.09	4.70	2.56	6.84	4.39	3.20	5.57	5.44	3.90	6.99	9.11
2026	0.93	0.88	0.98	10.00	7.57	12.43	0.51	0.37	0.65	27.14	21.72	32.57	10.38	9.87	10.88	33.73	32.73	34.72	3.09	1.97	4.21	0.57	0.41	0.73	8.29	7.32	9.26	1.71	1.42	2.00	8.55	8.31	8.79	14.95	9.04	20.85	61.83	44.56	79.10	4.67	2.44	6.89	4.23	3.01	5.45	5.39	3.80	6.98	9.00
2027	0.95	0.89	1.00	9.93	7.41	12.44	0.51	0.37	0.66	26.82	21.23	32.41	10.35	9.83	10.87	33.29	32.28	34.29	3.08	1.93	4.24	0.57	0.40	0.73	8.21	7.21	9.22	1.71	1.41	2.01	8.45	8.20	8.69	15.17	9.03	21.31	61.24	43.31	79.16	4.63	2.32	6.94	4.07	2.81	5.33	5.34	3.70	6.98	8.87
2028	0.97	0.91	1.02	9.85	7.25	12.45	0.51	0.36	0.66	26.51	20.75	32.26	10.32	9.79	10.85	32.87	31.86	33.89	3.08	1.89	4.27	0.56	0.39	0.72	8.14	7.10	9.18	1.71	1.40	2.02	8.34	8.10	8.58	15.38	9.00	21.75	60.69	42.12	79.26	4.58	2.19	6.97	3.90	2.60	5.20	5.28	3.59	6.97	8.75
2029	0.98	0.93	1.04	9.78	7.10	12.47	0.51	0.36	0.67	26.21	20.29	32.12	10.29	9.74	10.83	32.48	31.45	33.50	3.08	1.85	4.30	0.55	0.39	0.72	8.07	6.99	9.14	1.71	1.39	2.03	8.23	7.99	8.47	15.55	8.94	22.17	60.17	40.96	79.39	4.54	2.07	7.01	3.74	2.40	5.08	5.23	3.49	6.97	8.61
2030	1.00	0.95	1.06	9.71	6.94	12.48	0.51	0.35	0.67	25.92	19.85	32.00	10.25	9.69	10.81	32.10	31.07	33.13	3.07	1.82	4.33	0.55	0.38	0.72	7.99	6.88	9.10	1.71	1.38	2.03	8.12	7.87	8.36	15.71	8.87	22.56	59.70	39.83	79.57	4.49	1.94	7.04	3.59	2.21	4.96	5.18	3.39	6.96	8.47
2031	1.02	0.96	1.08	9.64	6.78	12.49	0.51	0.35	0.67	25.65	19.42	31.89	10.21	9.64	10.78	31.74	30.70	32.78	3.07	1.78	4.37	0.54	0.37	0.72	7.91	6.77	9.05	1.71	1.37	2.04	8.00	7.76	8.25	15.86	8.77	22.94	59.26	38.75	79.77	4.44	1.80	7.07	3.43	2.02	4.85	5.12	3.28	6.96	8.33
2032	1.04	0.98	1.10	9.57	6.63	12.51	0.51	0.34	0.68	25.40	19.00	31.79	10.17	9.58	10.76	31.41	30.36	32.46	3.07	1.74	4.40	0.54	0.36	0.71	7.83	6.66	9.01	1.70	1.36	2.05	7.89	7.64	8.13	15.98	8.66	23.30	58.85	37.69	80.01	4.38	1.67	7.10	3.28	1.83	4.73	5.07	3.18	6.96	8.19
2033	1.06	1.00	1.12	9.51	6.48	12.54	0.51	0.34	0.68	25.15	18.59	31.71	10.13	9.53	10.73	31.10	30.04	32.15	3.07	1.71	4.44	0.53	0.35	0.71	7.76	6.55	8.97	1.70	1.35	2.05	7.77	7.53	8.02	16.09	8.54	23.65	58.47	36.66	80.28	4.33	1.53	7.13	3.13	1.64	4.62	5.02	3.08	6.95	8.04
2034	1.07	1.01	1.14	9.45	6.34	12.57	0.51	0.33	0.69	24.91	18.19	31.63	10.08	9.47	10.70	30.79	29.73	31.86	3.08	1.68	4.48	0.53	0.34	0.71	7.68	6.44	8.93	1.70	1.34	2.06	7.66	7.41	7.90	16.18	8.39	23.97	58.13	35.67	80.58	4.27	1.39	7.15	2.99	1.46	4.53	4.97	2.98	6.95	7.89
2035	1.09	1.03	1.15	9.39	6.19	12.59	0.51	0.33	0.69	24.69	17.81	31.58	10.04	9.41	10.67	30.51	29.43	31.58	3.08	1.64	4.51	0.52	0.33	0.71	7.61	6.33	8.89	1.70	1.33	2.07	7.54	7.29	7.79	16.26	8.23	24.29	57.81	34.70	80.91	4.21	1.24	7.18	2.87	1.30	4.44	4.92	2.89	6.96	7.74
Proj. ASR = Projected Age-standardised rate; Lower PI = Lower bound of projection interval; Upper PI = Upper bound of projection interval
[truncated: 32 more columns]
